# Supplementary material for: Y44A Mutation in the Acidic Domain of HIV-2 Tat Impairs Viral Reverse Transcription and LTR-Transactivation
Source: Int J Mol Sci. 2020 Aug 17;21(16):5907. doi: 10.3390/ijms21165907 (PMC7460587; doi:10.3390/ijms21165907)
Supplement: Supplementary file 1 [file ijms-21-05907-s001.zip]

Archive with 4 entries (4 files):
- 866339-Table-S1.pdf
- 866339-Figure-S1.pdf
- 866339-Figure-S2.pdf
- 866339-Figure-S3.pdf
